# Supplementary material for: Design of a Potent, Selective, and Brain-Penetrant Inhibitor of Wnt-Deactivating Enzyme Notum by Optimization of a Crystallographic Fragment Hit
Source: J Med Chem. 2022 May 10;65(10):7212–30. doi: 10.1021/acs.jmedchem.2c00162 (PMC9150124; doi:10.1021/acs.jmedchem.2c00162)
Supplement: Supplementary file 2 — jm2c00162_si_002.xlsx [file jm2c00162_si_002.xlsx]

## Sheet: Summary
ABPP Summary
This file contains the identity and quantification of each serine hydrolase identified within the conditioned media (CM) and lysates of SW620 cells when performing FP-biotin activity based protein profiling.
Serine hydrolases were identified as per the proteins identified as such in Bachovchin et al. and Suciu et al.

## Sheet: 8I CM
	Gene names	HTRA1	AFMID	DPP8	PAFAH1B2	DPP7	PREPL	FAP	PPME1	NCEH1	ABHD11	CES2	ESD	PAFAH1B3	PLA2G15	DPP9	LYPLAL1	PRCP	ABHD10	LYPLA2	BCHE	LYPLA1	KLK6	FASN	PREP	APEH	NOTUM
Normal	DMSO	1	1	1	1	1	1	1	1	1	1	1	1	1	1	1	1	1	1	1	1	1	1	1	1	1	1
to	1e-08	1.2013	1.08376	1.00762	1.09564	0.927539	0.884731	0.977582	1.0714	0.906538	1.00986	0.934191	1.00281	0.929058	1.02616	0.971126	1.02964	1.00451	0.929528	1.0076	0.975389	0.966834	0.987834	1.01265	0.812511	0.985447	1.00162
DMSO	3e-08	1.56816	1.20634	1.01515	1.10966	0.863866	1.26178	1.06667	1.50179	1.03327	1.12015	1.1213	1.19939	0.964933	1.0643	1.15953	1.25543	1.16342	0.964852	1.21706	1.10314	1.06333	1.13102	1.18874	1.12378	1.06568	0.813656
	1e-07	1.73467	1.28495	1.00691	1.9742	1.10385	1.14508	1.07653	1.26398	1.01177	1.23676	1.07096	1.27092	1.19988	1.08365	1.19168	1.23516	1.18513	1.0685	1.21319	1.13408	1.12091	1.23902	1.29994	1.0369	1.22147	0.732571
	3e-07	2.28743	1.24962	1.45435	1.34213	1.03306	1.13482	1.06794	1.37475	0.970345	1.37131	1.09455	1.26301	1.15941	1.03838	1.08664	1.29645	1.10098	1.00854	1.25854	1.13445	1.28252	1.21962	1.19282	1.05297	1.19369	0.364937
	1e-06	1.72749	1.39141	2.09422	1.28741	1.03153	1.20299	1.07515	1.35818	0.962381	1.48403	1.12641	1.32398	1.35087	1.08392	1.14585	1.36369	1.14389	1.00388	1.31222	1.12136	1.15643	1.31333	1.29527	1.03082	1.20114	0.194533
	3e-06	1.78643	1.47022	2.19546	1.30444	1.20064	1.41452	1.05359	1.60482	0.975924	1.51254	1.16687	1.54994	1.37842	1.12061	1.29913	1.53968	1.30489	1.06197	1.4638	1.28134	1.32935	1.34428	1.35077	1.31157	1.28405	0.134929
	1e-05	1.35442	1.39834	1.40195	1.24601	0.955992	1.24747	1.03746	1.33746	0.771961	1.45803	1.09694	1.35819	1.35081	1.02715	1.15129	1.36854	1.06005	0.888473	1.24645	1.1574	1.22895	1.33457	1.33622	1.15293	1.2424	0.0726159

## Sheet: 8I Lysate
	Gene names	ABHD4	APEH	LIPC	NCEH1	DPP8	PNPLA6	FAAH	LYPLA1	LYPLA2	BCHE	CTSA	ESD	TPP2	PRCP	PREP	FASN	PAFAH1B2	LIPE	PAFAH1B3	PREPL	TEX30	LYPLAL1	AFMID	NOTUM	DPP9	ABHD12	PLA2G15	ABHD11	PAFAH2	ABHD6	CPVL	SCPEP1	ABHD10	PPME1	KLK6	DPP7	CES2	CES3
Normal	DMSO	1	1	1	1	1	1	1	1	1	1	1	1	1	1	1	1	1	1	1	1	1	1	1	1	1	1	1	1	1	1	1	1	1	1	1	1	1	1
to	1e-08	1.0313	0.963262	0.941426	1.0402	0.976269	1.02695	0.878278	0.866962	0.893674	0.950745	0.934366	1.08745	1.029	1.11555	0.97013	1.08134	1.0815	1.01075	1.46885	0.972756	0.960229	0.968189	0.975937	1.01574	1.03568	0.93908	1.18675	1.06889	1.10236	1.01356	0.809274	1.11659	1.11821	1.0064	1.63687	1.05993	0.961761	1.03372
DMSO	3e-08	0.928568	0.811757	0.870726	0.891817	0.976059	0.906702	0.782412	1.09482	0.757013	0.854919	0.918544	0.851832	0.884056	0.961781	0.834162	0.983209	1.01255	0.835331	1.05318	0.837586	0.97805	0.840407	0.844811	0.763537	0.845508	0.81648	1.02444	0.874185	0.880747	0.844284	1.01873	0.869116	0.860418	0.822895	0.910682	0.984334	0.829803	0.80868
	1e-07	1.14073	0.808898	0.928099	0.935092	0.89065	0.928202	0.794286	0.807654	0.863579	0.840366	0.803205	0.993767	0.908344	0.970016	0.826359	1.01739	0.777557	0.799888	1.14538	0.845572	0.92551	0.837232	0.906275	0.74147	0.874948	0.92087	1.2147	0.900844	0.908136	0.887673	0.776135	0.960455	0.919945	0.879503	1.19028	0.95688	0.868893	0.816118
	3e-07	1.03426	0.898562	0.906695	0.923184	0.950336	0.919569	0.8211	0.802598	0.901307	0.910626	0.959756	0.841159	0.913888	1.02648	0.926261	0.982977	0.895788	0.918677	1.33783	0.91139	2.32614	0.917481	0.950989	0.578128	0.943543	1.16441	1.0088	0.998802	1.00942	0.964217	0.939633	0.811898	0.997107	0.954178	1.43921	0.862783	0.892114	0.902238
	1e-06	1.19519	0.971281	0.986041	1.02074	0.995029	1.09734	0.901919	0.880643	0.941661	0.972419	1.03979	1.16895	1.05905	1.13038	0.998781	1.229	0.903014	1.09544	1.47062	1.01264	1.08259	1.00424	0.902576	0.474562	1.06116	1.02715	1.16659	1.04137	1.01459	1.06403	0.837964	1.08795	1.02273	1.054	1.69656	0.929695	0.957982	0.973755
	3e-06	1.14989	0.98248	0.908551	1.05689	1.02189	1.04112	0.966057	0.938872	0.802226	0.9653	0.998954	1.11359	0.994291	1.11139	1.02839	1.02918	1.02798	1.02776	1.4362	0.994691	1.42835	1.03657	1.0461	0.338925	1.02285	1.02025	1.28497	1.11103	1.11112	1.06498	0.979746	1.06633	1.06675	0.972069	2.01027	1.11168	1.04103	1.00273
	1e-05	1.18759	1.03043	1.0645	1.03996	0.9843	1.12998	0.941257	0.99804	1.13705	0.979407	1.00452	1.15847	1.07835	1.14871	1.0777	1.23686	1.15694	1.16353	1.44676	1.03169	1.09598	1.05391	1.39	0.288255	1.0617	1.04614	1.20332	1.11765	1.16771	1.07514	1.0342	1.08019	1.02676	1.06308	1.28283	1.15971	1.0551	1.03198

## Sheet: LP922056 CM
	Gene Name	DPP8	PLA2G15	CES2	DPP7	PREPL	NCEH1	ABHD10	ABHD11	PAFAH1B3	LYPLAL1	PRCP	DPP9	ESD	LYPLA2	BCHE	LYPLA1	KLK6	FASN	PREP	APEH	NOTUM
	DMSO	1	1	1	1	1	1	1	1	1	1	1	1	1	1	1	1	1	1	1	1	1
Normal	1e-08	1.51452	1.77653	1.18983	1.88592	1.55603	1.44903	1.46011	1.74517	1.66237	1.52617	1.46069	1.35647	1.58233	1.60993	1.12527	1.12176	1.35345	1.6765	1.18401	1.20665	1.67657
to	3e-08	1.36806	1.65412	1.74908	2.65086	1.32458	1.52484	1.6379	1.80947	1.6124	1.83031	1.64989	1.47283	1.70935	1.70833	1.33995	1.23034	1.49572	1.84568	1.14787	1.34555	1.11125
DMSO	1e-07	1.2255	1.88644	1.84632	1.95537	1.43598	1.39583	1.61835	1.61767	1.67731	1.71938	1.5427	1.45728	1.72097	2.0699	1.26479	1.405	1.47046	1.89267	1.27187	1.27559	1.2088
	3e-07	1.37091	2.04133	2.42535	2.10583	1.37988	1.41748	1.67873	1.60148	1.61779	1.90468	1.5687	1.43314	1.82849	1.94224	1.2872	1.23766	1.52487	1.97175	1.1192	1.30359	0.563372
	1e-06	1.18305	1.69164	2.09574	2.02385	1.28646	1.31473	1.5446	1.84578	1.50926	1.75915	1.4823	1.31265	1.66589	1.83653	1.15816	1.26551	1.47279	1.72581	1.14089	1.21585	0.310798
	3e-06	1.02918	1.1634	0.899965	1.83533	1.0583	1.15473	1.40523	1.4475	0.930585	1.69013	1.38578	1.14813	1.49775	1.23976	1.03547	1.18752	1.22734	1.50689	0.864034	1.09951	0.171806
	1e-05	1.4142	1.43075	1.54388	1.6826	1.42136	1.08192	1.24074	1.44184	1.20844	1.75292	1.3367	1.2829	1.56091	1.97289	1.06984	1.52808	1.44839	1.56158	0.935196	1.16909	0.111983

## Sheet: LP922056 Lysate
	Gene Name	CES3	DPP7	DPP8	AFMID	TEX30	PAFAH1B2	PLA2G15	SCPEP1	PPME1	KLK6	ABHD11	DPP9	LIPE	PAFAH1B3	CES2	ABHD10	PAFAH2	ABHD12	NCEH1	LYPLAL1	FAAH	NOTUM	TPP2	ABHD6	PREPL	PNPLA6	LYPLA2	LYPLA1	CTSA	APEH	FASN	PREP
Normal	DMSO	1	1	1	1	1	1	1	1	1	1	1	1	1	1	1	1	1	1	1	1	1	1	1	1	1	1	1	1	1	1	1	1
to	1e-08	1.29575	0.949507	1.04302	0.835296	1.21381	1.66812	1.04831	1.16868	1.19353	0.592054	1.18992	1.11939	1.06451	0.906249	1.14193	1.00733	1.0209	1.12225	1.07275	1.06228	1.08633	0.811003	1.12853	0.989519	1.07626	1.04337	1.12573	1.21008	0.991036	1.13391	1.06947	1.10575
DMSO	3e-08	1.37612	0.921573	0.986137	1.47499	1.19532	1.02808	0.977962	1.03261	1.09222	0.393878	1.15116	0.985317	1.1741	1.17897	1.17347	1.05114	1.13224	1.14322	1.16281	1.121	1.19297	0.671449	1.14942	1.135	1.15153	1.10568	1.53471	1.19565	1.1179	1.15586	1.15186	1.13743
	1e-07	1.15265	1.0163	0.945907	0.884001	1.14052	1.79245	0.901588	0.921145	1.14479	0.532167	0.974646	0.951582	1.05125	0.907991	1.0327	0.970016	0.952149	0.945061	1.07214	1.04075	1.10162	0.573884	1.06227	1.06393	1.07527	1.07425	1.0671	1.07523	1.00589	1.12062	1.07605	1.05221
	3e-07	1.37953	1.05939	0.976417	0.994615	1.24947	2.37672	0.996706	0.937454	1.32692	0.394969	1.12394	1.00774	1.13687	1.0501	1.22871	1.14441	1.06256	1.21607	1.19024	1.15077	1.25955	0.49501	1.24563	1.14929	1.18922	1.21909	1.22824	1.24998	1.06083	1.17371	1.25997	1.12169
	1e-06	1.41782	0.907205	0.901282	0.862323	1.22594	1.1491	1.17458	1.52233	1.11589	0.383163	1.16756	1.33898	1.03552	0.934256	1.10118	1.03344	0.996582	1.09024	1.12148	1.18426	1.20486	0.371149	1.11604	1.12952	1.09172	1.16662	1.31143	1.27763	1.07389	1.06611	1.07186	1.12854
	3e-06	1.48702	1.15665	1.39545	0.951041	1.43958	1.17302	1.15869	1.24794	1.35876	0.535437	1.35745	1.17783	1.25332	1.10979	1.31819	1.16526	1.28283	1.23551	1.28311	1.25514	1.29728	0.472698	1.31574	1.28262	1.25123	1.25646	1.40813	1.395	1.15517	1.28255	1.23108	1.2226
	1e-05	1.70487	1.17267	1.15263	0.933641	1.33368	1.30332	1.27537	1.21757	1.28522	0.578023	1.32507	1.18527	1.24387	1.1897	1.38011	1.19674	1.37531	1.13134	1.26334	1.25014	1.29887	0.537408	1.38102	1.31327	1.30743	1.32835	1.35718	1.35903	1.20035	1.22946	1.36274	1.27372
