# Supplementary material for: Design of a Potent, Selective, and Brain-Penetrant Inhibitor of Wnt-Deactivating Enzyme Notum by Optimization of a Crystallographic Fragment Hit
Source: J Med Chem. 2022 May 10;65(10):7212–30. doi: 10.1021/acs.jmedchem.2c00162 (PMC9150124; doi:10.1021/acs.jmedchem.2c00162)
Supplement: Supplementary file 3 — jm2c00162_si_003.csv [file jm2c00162_si_003.csv]

Manuscrip No		Notum (OPTS) IC50 (uM)	SMILES
6a		12	OCc1cn(nn1)-c1ccc(cc1)Cl
6b		0.5	OCc1cn(nn1)-c1ccc(c(c1)Cl)Cl
7a		110	OCc1cn(nn1)-c1ccccc1
7b		64	OCc1cn(nn1)-c1ccccc1F
7c		32	OCc1cn(nn1)-c1ccccc1Cl
7d		25	OCc1cn(nn1)-c1cccc(c1)F
7e		10	Cc1cccc(c1)-n1cc(nn1)CO
7f		6.3	OCc1cn(nn1)-c1cccc(c1)Cl
7g		2.3	OCc1cn(nn1)-c1cccc(c1)C(F)(F)F
7h		83	OCc1cn(nn1)-c1cccc(c1)C#N
7i		230	CCOc1cccc(c1)-n1cc(nn1)CO
7j		100	OCc1cn(nn1)-c1ccc(cc1)F
7k		13	Cc1ccc(cc1)-n1cc(nn1)CO
7l		8.8	OCc1cn(nn1)-c1ccc(cc1)C(F)(F)F
7m		270	OCc1cn(nn1)-c1ccc(cc1)C#N
7n		78	CCOc1ccc(cc1)-n1cc(nn1)CO
7o		32	OCc1cn(nn1)-c1ccc2c(c1)OCCO2
7p		28	OCc1cn(nn1)-c1ccc2c(c1)OCO2
7q		5.1	OCc1cn(nn1)-c1cccc(c1Cl)Cl
7r		5.6	OCc1cn(nn1)-c1ccc(cc1Cl)Cl
7s		23	OCc1cn(nn1)-c1cc(ccc1Cl)Cl
7t		2.4	OCc1cn(nn1)-c1cc(cc(c1)Cl)Cl
7u		0.73	Cc1ccc(cc1C)-n1cc(nn1)CO
7v		2.2	OCc1cn(nn1)-c1ccc(c(c1)C(F)(F)F)C(F)(F)F
7w		0.065	OCc1cn(nn1)-c1ccc(c(c1)C(F)(F)F)Cl
7x		1	OCc1cn(nn1)-c1ccc(c(c1)Cl)C(F)(F)F
7y		0.0095	OCc1cn(nn1)-c1ccc(c(c1Cl)C(F)(F)F)Cl
8a		1.8	CC(O)c1cn(nn1)-c1ccc(c(c1Cl)C(F)(F)F)Cl
8b		10	OCCc1cn(nn1)-c1ccc(c(c1Cl)C(F)(F)F)Cl
8c		1.8	OCCCc1cn(nn1)-c1ccc(c(c1Cl)C(F)(F)F)Cl
8d		1.7	CC(O)Cc1cn(nn1)-c1ccc(c(c1Cl)C(F)(F)F)Cl
8e		10	OC1(COC1)Cc1cn(nn1)-c1ccc(c(c1Cl)C(F)(F)F)Cl
8f		0.031	OC(=O)c1cn(nn1)-c1ccc(c(c1Cl)C(F)(F)F)Cl
8g		1.2	NC(=O)c1cn(nn1)-c1ccc(c(c1Cl)C(F)(F)F)Cl
8h		10	CNC(=O)c1cn(nn1)-c1ccc(c(c1Cl)C(F)(F)F)Cl
8i		0.91	NCc1cn(nn1)-c1ccc(c(c1Cl)C(F)(F)F)Cl
8j		0.2	COCc1cn(nn1)-c1ccc(c(c1Cl)C(F)(F)F)Cl
8k		0.11	Cc1cn(nn1)-c1ccc(c(c1Cl)C(F)(F)F)Cl
8l		0.0067	FC(F)(F)c1c(ccc(c1Cl)-n1ccnn1)Cl
d2-8l		0.0046	[2H]c1nnn(c1[2H])-c1ccc(c(c1Cl)C(F)(F)F)Cl
8m		0.018	Clc1ccc(c(c1Cl)Cl)-n1ccnn1
9a		13	FC(F)(F)c1c(ccc(c1Cl)-n1cnnc1)Cl
9b		0.14	FC(F)(F)c1c(ccc(c1Cl)-n1cnnn1)Cl
9c		0.0075	FC(F)(F)c1c(cnc(c1Cl)-n1ccnn1)Cl
